# Supplementary material for: The Profile and Bioaccessibility of Phenolic Compounds in Cereals Influenced by Improved Extrusion Cooking Treatment
Source: PLoS One. 2016 Aug 11;11(8):e0161086. doi: 10.1371/journal.pone.0161086 (PMC4981441; doi:10.1371/journal.pone.0161086)
Supplement: S1 Experimental Data — (XLSX) [file pone.0161086.s001.xlsx]

## Sheet: Fig 1
Fig 1. Total Phenolic content and total antioxidant activity of raw (A, C) and processed (B, D) cereal grains.
									Standard curve of ABTS+ scavenging capacity
									μg Trolox/mL	0	100	150	200	250	300
Brown rice									Average Abs	0.6875	0.524	0.421	0.313	0.2145	0.1245
	ABTS+ scavenging rate/%		Trolox equivalent (μg/mL)		DW/g		μg Trolox/g DW		scavenging rate	0	0.237818	0.387636	0.544727	0.688	0.818909
	Free	Bound	Free	Bound	Free	Bound	Free	Bound
Raw	17.5176	29.7581	56.2416	99.9576	0.871	0.871	1614.28	2869.05
	16.1269	26.6667	51.2746	88.9167	0.865	0.865	1481.92	2569.85
	15.4827	25.9272	48.974	86.2757	0.843	0.843	1452.37	2558.59
IECT	7.3414	31.527	19.8979	106.275	0.941	0.941	528.638	2823.46
	7.7929	29.9197	21.5104	100.535	0.923	0.923	582.621	2723.04
	7.8602	33.7135	21.7508	114.084	0.956	0.956	568.796	2983.36
Wheat
	ABTS+ scavenging rate/%		Trolox equivalent (μg/mL)		DW/g		μg Trolox/g DW
	Free	Bound	Free	Bound	Free	Bound	Free	Bound
Raw	37.0172	30.7752	125.883	103.59	0.877	0.877	3588.45	2952.96
	34.1443	35.2593	115.623	119.605	0.853	0.853	3388.7	3505.42
	33.4108	35.356	113.003	119.95	0.892	0.892	3167.12	3361.83
IECT	22.4412	33.5537	73.8259	113.513	0.849	0.849	2173.91	3342.55
	20.3577	34.6172	66.3846	117.311	0.833	0.833	1992.34	3520.75
	23.0307	30.9681	75.9311	104.279	0.836	0.836	2270.67	3118.39
Oat
	ABTS+ scavenging rate/%		Trolox equivalent (μg/mL)		DW/g		μg Trolox/g DW
	Free	Bound	Free	Bound	Free	Bound	Free	Bound
Raw	15.9204	23.6806	50.5371	78.252	0.879	0.879	1437.35	2225.6
	16.6521	21.5898	53.1503	70.7851	0.85	0.85	1563.24	2081.91
	15.3207	24.3396	48.3955	80.6056	0.859	0.859	1408.48	2345.91
IECT	14.3769	26.5031	45.0247	88.3324	0.931	0.931	1209.04	2371.98
	14.5792	27.8597	45.747	93.1774	0.917	0.917	1247.19	2540.28
	15.1052	24.8818	47.6258	82.5423	0.903	0.903	1318.54	2285.22
									Standard curve of total phenolic content
Brown rice									mg FAE/mL	0	0.01	0.02	0.04	0.06	0.08	0.1
	Abs		mg FAE/mL		DW/g		μg FAE/g DW		Abs	0	0.025	0.052	0.092	0.127	0.159	0.211
	Free	Bound	Free	Bound	Free	Bound	Free	Bound
Raw	0.087	0.113	0.0405	0.0532	0.871	0.871	1161.9	1527.71
	0.082	0.11	0.038	0.0518	0.865	0.865	1098.37	1497.53
	0.074	0.096	0.0336	0.0445	0.843	0.843	997.722	1320.93
IECT	0.027	0.115	0.0107	0.054	0.941	0.941	285.361	1435.16
	0.025	0.126	0.0094	0.0594	0.923	0.923	253.646	1610.16
	0.024	0.121	0.0091	0.0572	0.956	0.956	237.123	1495.14
Wheat
	Abs		mg FAE/mL		DW/g		μg FAE/g DW
	Free	Bound	Free	Bound	Free	Bound	Free	Bound
Raw	0.122	0.096	0.0574	0.0447	0.877	0.877	1637.63	1273.71
	0.108	0.079	0.0508	0.0363	0.853	0.853	1488.02	1063.9
	0.108	0.086	0.0504	0.0396	0.892	0.892	1413.93	1109.53
IECT	0.069	0.099	0.0313	0.046	0.849	0.849	922.028	1354.78
	0.074	0.085	0.0337	0.0393	0.833	0.833	1011.16	1178.78
	0.063	0.077	0.0285	0.0354	0.836	0.836	852.896	1058.21
Oat
	Abs		mg FAE/mL		DW/g		μg FAE/g DW
	Free	Bound	Free	Bound	Free	Bound	Free	Bound
Raw	0.063	0.059	0.0282	0.0262	0.879	0.879	802.798	745.084
	0.052	0.055	0.0231	0.0244	0.85	0.85	679.655	718.156
	0.055	0.062	0.0243	0.0277	0.859	0.859	708.369	805.299
IECT	0.05	0.068	0.022	0.0307	0.931	0.931	589.914	825.474
	0.044	0.069	0.01913	0.0316	0.917	0.917	521.43	860.493
	0.041	0.074	0.0175	0.0338	0.903	0.903	484.462	936.46

## Sheet: Fig 2
Fig 2. HPLC chromatogram of phenolic acid standards. 1: p-hydroxybenzoic acid; 2: chlorogenic acid; 3: vanillic acid; 4: trans-caffeic acid; 5: syringic acid; 6: trans-p-coumaric acid; 7: cis-p-coumaric acid; 8: trans-ferulic acid; 9: trans-sinapic acid; 10: cis-ferulic acid; 11: cis-sinapic acid.
0	-0.02986
0.00485	-0.03016
0.00971	-0.03052
0.01456	-0.03099
0.01941	-0.03159
0.02427	-0.03201
0.02912	-0.03195
0.03397	-0.03159
0.03883	-0.0307
0.04368	-0.02956
0.04853	-0.02837
0.05339	-0.02712
0.05824	-0.02587
0.06309	-0.02468
0.06795	-0.02372		Peak	1	2	3	4	5	6	7	8	9	10	11
0.0728	-0.02283		Retention time (min)	20.8	23.2	27.3	29.1	31.2	50.2	57.7	63.2	66.6	71.9	76.7
0.07765	-0.02217
0.08251	-0.02176
0.08736	-0.0214
0.09222	-0.02116
0.09707	-0.0208
0.10192	-0.02038
0.10678	-0.01991
0.11163	-0.01949
0.11648	-0.01943
0.12134	-0.01967
0.12619	-0.02038
0.13104	-0.02128
0.1359	-0.02229
0.14075	-0.02289
0.1456	-0.02307
0.15046	-0.02277
0.15531	-0.02217
0.16016	-0.02158
0.16502	-0.0211
0.16987	-0.02104
0.17472	-0.02116
0.17958	-0.02152
0.18443	-0.02176
0.18928	-0.02205
0.19414	-0.02235
0.19899	-0.02283
0.20384	-0.02325
0.2087	-0.0236
0.21355	-0.02396
0.2184	-0.0242
0.22326	-0.02402
0.22811	-0.02378
0.23296	-0.02372
0.23782	-0.02366
0.24267	-0.02384
0.24752	-0.0242
0.25238	-0.02474
0.25723	-0.02521
0.26209	-0.02563
0.26694	-0.02569
0.27179	-0.02533
0.27665	-0.02444
0.2815	-0.02313
0.28635	-0.02146
0.29121	-0.01997
0.29606	-0.01878
0.30091	-0.01818
0.30577	-0.01818
0.31062	-0.0186
0.31547	-0.01913
0.32033	-0.01961
0.32518	-0.01973
0.33003	-0.01973
0.33489	-0.01955
0.33974	-0.01937
0.34459	-0.01925
0.34945	-0.01937
0.3543	-0.01961
0.35915	-0.02009
0.36401	-0.02056
0.36886	-0.0208
0.37371	-0.0211
0.37857	-0.0211
0.38342	-0.0211
0.38827	-0.02116
0.39313	-0.02116
0.39798	-0.02134
0.40283	-0.0214
0.40769	-0.02134
0.41254	-0.0211
0.41739	-0.02074
0.42225	-0.02044
0.4271	-0.0205
0.43195	-0.0208
0.43681	-0.02152
0.44166	-0.02247
0.44652	-0.02366
0.45137	-0.0248
0.45622	-0.02575
0.46108	-0.02635
0.46593	-0.02664
0.47078	-0.0267
0.47564	-0.02652
0.48049	-0.02623
0.48534	-0.02581
0.4902	-0.02527
0.49505	-0.02462
0.4999	-0.0239
0.50476	-0.02307
0.50961	-0.02217
0.51446	-0.02164
0.51932	-0.02134
0.52417	-0.02146
0.52902	-0.02187
0.53388	-0.02247
0.53873	-0.02277
0.54358	-0.02265
0.54844	-0.02205
0.55329	-0.02086
0.55814	-0.01943
0.563	-0.01788
0.56785	-0.01657
0.5727	-0.0158
0.57756	-0.01556
0.58241	-0.01568
0.58726	-0.01603
0.59212	-0.01639
0.59697	-0.01657
0.60182	-0.01633
0.60668	-0.01591
0.61153	-0.01574
0.61639	-0.01574
0.62124	-0.01627
0.62609	-0.01729
0.63095	-0.01848
0.6358	-0.01955
0.64065	-0.02021
0.64551	-0.02038
0.65036	-0.02003
0.65521	-0.01931
0.66007	-0.01866
0.66492	-0.01806
0.66977	-0.01782
0.67463	-0.0177
0.67948	-0.01782
0.68433	-0.018
0.68919	-0.01818
0.69404	-0.01842
0.69889	-0.01848
0.70375	-0.01854
0.7086	-0.0186
0.71345	-0.01854
0.71831	-0.01842
0.72316	-0.01824
0.72801	-0.01788
0.73287	-0.01758
0.73772	-0.01729
0.74257	-0.01699
0.74743	-0.01693
0.75228	-0.01687
0.75713	-0.01711
0.76199	-0.01746
0.76684	-0.01794
0.77169	-0.01848
0.77655	-0.01889
0.7814	-0.01913
0.78626	-0.01913
0.79111	-0.01901
0.79596	-0.01889
0.80082	-0.01907
0.80567	-0.01931
0.81052	-0.01961
0.81538	-0.01949
0.82023	-0.01913
0.82508	-0.01848
0.82994	-0.01764
0.83479	-0.01687
0.83964	-0.01651
0.8445	-0.01645
0.84935	-0.01669
0.8542	-0.01687
0.85906	-0.01711
0.86391	-0.01705
0.86876	-0.01693
0.87362	-0.01705
0.87847	-0.0174
0.88332	-0.01794
0.88818	-0.01854
0.89303	-0.01913
0.89788	-0.01937
0.90274	-0.01943
0.90759	-0.01925
0.91244	-0.01907
0.9173	-0.01884
0.92215	-0.01878
0.927	-0.01878
0.93186	-0.01895
0.93671	-0.01925
0.94156	-0.01955
0.94642	-0.02003
0.95127	-0.02056
0.95613	-0.02122
0.96098	-0.02176
0.96583	-0.02199
0.97069	-0.02199
0.97554	-0.02176
0.98039	-0.0214
0.98525	-0.0208
0.9901	-0.02044
0.99495	-0.02009
0.99981	-0.01991
1.00466	-0.01985
1.00951	-0.01967
1.01437	-0.01967
1.01922	-0.01961
1.02407	-0.01967
1.02893	-0.01985
1.03378	-0.01985
1.03863	-0.01991
1.04349	-0.01973
1.04834	-0.01937
1.05319	-0.01901
1.05805	-0.0186
1.0629	-0.0183
1.06775	-0.01818
1.07261	-0.01824
1.07746	-0.0183
1.08231	-0.01854
1.08717	-0.01889
1.09202	-0.01937
1.09687	-0.02009
1.10173	-0.02098
1.10658	-0.02187
1.11143	-0.02259
1.11629	-0.02307
1.12114	-0.02307
1.12599	-0.02265
1.13085	-0.02176
1.1357	-0.02074
1.14056	-0.01967
1.14541	-0.01878
1.15026	-0.01812
1.15512	-0.01788
1.15997	-0.01824
1.16482	-0.01907
1.16968	-0.02015
1.17453	-0.02134
1.17938	-0.02223
1.18424	-0.02247
1.18909	-0.02229
1.19394	-0.02152
1.1988	-0.02044
1.20365	-0.01961
1.2085	-0.01895
1.21336	-0.01884
1.21821	-0.01913
1.22306	-0.01991
1.22792	-0.02104
1.23277	-0.02235
1.23762	-0.0236
1.24248	-0.02468
1.24733	-0.02533
1.25218	-0.02557
1.25704	-0.02551
1.26189	-0.02539
1.26674	-0.02533
1.2716	-0.02551
1.27645	-0.02593
1.2813	-0.02652
1.28616	-0.02712
1.29101	-0.02742
1.29586	-0.02742
1.30072	-0.02718
1.30557	-0.02682
1.31043	-0.02646
1.31528	-0.02611
1.32013	-0.02581
1.32499	-0.02539
1.32984	-0.02491
1.33469	-0.02438
1.33955	-0.0239
1.3444	-0.0236
1.34925	-0.02348
1.35411	-0.02372
1.35896	-0.02402
1.36381	-0.02456
1.36867	-0.02521
1.37352	-0.02563
1.37837	-0.02599
1.38323	-0.02611
1.38808	-0.02599
1.39293	-0.02575
1.39779	-0.02539
1.40264	-0.02497
1.40749	-0.02456
1.41235	-0.02408
1.4172	-0.02348
1.42205	-0.02289
1.42691	-0.02229
1.43176	-0.02164
1.43661	-0.02098
1.44147	-0.0205
1.44632	-0.02009
1.45117	-0.01997
1.45603	-0.02009
1.46088	-0.02038
1.46573	-0.02098
1.47059	-0.0217
1.47544	-0.02241
1.4803	-0.02301
1.48515	-0.02337
1.49	-0.02354
1.49486	-0.02348
1.49971	-0.02348
1.50456	-0.0236
1.50942	-0.02366
1.51427	-0.02402
1.51912	-0.02438
1.52398	-0.02474
1.52883	-0.02497
1.53368	-0.02521
1.53854	-0.02533
1.54339	-0.02557
1.54824	-0.02575
1.5531	-0.02593
1.55795	-0.02605
1.5628	-0.02605
1.56766	-0.02557
1.57251	-0.0248
1.57736	-0.02384
1.58222	-0.02277
1.58707	-0.02176
1.59192	-0.02092
1.59678	-0.02038
1.60163	-0.02027
1.60648	-0.02033
1.61134	-0.02038
1.61619	-0.02068
1.62104	-0.0208
1.6259	-0.02086
1.63075	-0.02098
1.6356	-0.02092
1.64046	-0.02092
1.64531	-0.02104
1.65017	-0.0211
1.65502	-0.0211
1.65987	-0.02116
1.66473	-0.0211
1.66958	-0.0211
1.67443	-0.02122
1.67929	-0.0214
1.68414	-0.02187
1.68899	-0.02235
1.69385	-0.02289
1.6987	-0.02342
1.70355	-0.02402
1.70841	-0.02462
1.71326	-0.02515
1.71811	-0.02563
1.72297	-0.02593
1.72782	-0.02605
1.73267	-0.02587
1.73753	-0.02551
1.74238	-0.02509
1.74723	-0.0248
1.75209	-0.02468
1.75694	-0.02491
1.76179	-0.02539
1.76665	-0.02605
1.7715	-0.02652
1.77635	-0.027
1.78121	-0.02718
1.78606	-0.02718
1.79091	-0.02712
1.79577	-0.02694
1.80062	-0.0267
1.80547	-0.0267
1.81033	-0.0267
1.81518	-0.027
1.82003	-0.02742
1.82489	-0.02789
1.82974	-0.02837
1.8346	-0.02873
1.83945	-0.02873
1.8443	-0.02831
1.84916	-0.0276
1.85401	-0.02664
1.85886	-0.02557
1.86372	-0.02486
1.86857	-0.02444
1.87342	-0.02456
1.87828	-0.02503
1.88313	-0.02569
1.88798	-0.0264
1.89284	-0.02694
1.89769	-0.0273
1.90254	-0.02748
1.9074	-0.0273
1.91225	-0.027
1.9171	-0.0267
1.92196	-0.0264
1.92681	-0.02617
1.93166	-0.02611
1.93652	-0.02611
1.94137	-0.02599
1.94622	-0.02575
1.95108	-0.02521
1.95593	-0.02444
1.96078	-0.02354
1.96564	-0.02271
1.97049	-0.02217
1.97534	-0.02193
1.9802	-0.02187
1.98505	-0.02211
1.9899	-0.02265
1.99476	-0.02337
1.99961	-0.02432
2.00447	-0.02533
2.00932	-0.02652
2.01417	-0.02766
2.01903	-0.02861
2.02388	-0.02927
2.02873	-0.02939
2.03359	-0.02903
2.03844	-0.02813
2.04329	-0.02682
2.04815	-0.02527
2.053	-0.02384
2.05785	-0.02253
2.06271	-0.02158
2.06756	-0.02098
2.07241	-0.02092
2.07727	-0.0211
2.08212	-0.02146
2.08697	-0.02182
2.09183	-0.02217
2.09668	-0.02241
2.10153	-0.02253
2.10639	-0.02271
2.11124	-0.02265
2.11609	-0.02253
2.12095	-0.02217
2.1258	-0.0217
2.13065	-0.02116
2.13551	-0.02068
2.14036	-0.02033
2.14521	-0.02021
2.15007	-0.02044
2.15492	-0.0208
2.15977	-0.0214
2.16463	-0.02211
2.16948	-0.02283
2.17434	-0.02354
2.17919	-0.0242
2.18404	-0.02474
2.1889	-0.02509
2.19375	-0.02539
2.1986	-0.02569
2.20346	-0.02593
2.20831	-0.02623
2.21316	-0.0264
2.21802	-0.02629
2.22287	-0.02599
2.22772	-0.02539
2.23258	-0.02474
2.23743	-0.0242
2.24228	-0.02372
2.24714	-0.0236
2.25199	-0.02342
2.25684	-0.02313
2.2617	-0.02271
2.26655	-0.02193
2.2714	-0.02098
2.27626	-0.02021
2.28111	-0.01955
2.28596	-0.01907
2.29082	-0.01884
2.29567	-0.01872
2.30052	-0.01878
2.30538	-0.01884
2.31023	-0.01901
2.31508	-0.01949
2.31994	-0.02044
2.32479	-0.02152
2.32964	-0.02271
2.3345	-0.02366
2.33935	-0.0245
2.34421	-0.02503
2.34906	-0.02515
2.35391	-0.02503
2.35877	-0.0248
2.36362	-0.02456
2.36847	-0.02444
2.37333	-0.02438
2.37818	-0.02444
2.38303	-0.0245
2.38789	-0.02468
2.39274	-0.02468
2.39759	-0.0245
2.40245	-0.02402
2.4073	-0.02307
2.41215	-0.0217
2.41701	-0.01985
2.42186	-0.01758
2.42671	-0.0152
2.43157	-0.01276
2.43642	-0.01043
2.44127	-0.00817
2.44613	-0.00596
2.45098	-0.00352
2.45583	-0.000596046
2.46069	0.00292
2.46554	0.00697
2.47039	0.01144
2.47525	0.01627
2.4801	0.02116
2.48495	0.02593
2.48981	0.03058
2.49466	0.03475
2.49951	0.03839
2.50437	0.04107
2.50922	0.04286
2.51407	0.04369
2.51893	0.04351
2.52378	0.0428
2.52864	0.04143
2.53349	0.03982
2.53834	0.03821
2.5432	0.0366
2.54805	0.03481
2.5529	0.03308
2.55776	0.03129
2.56261	0.02939
2.56746	0.02736
2.57232	0.02515
2.57717	0.02307
2.58202	0.0211
2.58688	0.01949
2.59173	0.01842
2.59658	0.0177
2.60144	0.01734
2.60629	0.01729
2.61114	0.01734
2.616	0.01729
2.62085	0.01687
2.6257	0.01615
2.63056	0.01514
2.63541	0.01389
2.64026	0.01228
2.64512	0.01061
2.64997	0.00918
2.65482	0.00775
2.65968	0.00662
2.66453	0.00584
2.66938	0.00548
2.67424	0.00536
2.67909	0.00536
2.68394	0.00519
2.6888	0.00477
2.69365	0.00411
2.69851	0.00316
2.70336	0.00221
2.70821	0.00149
2.71307	0.00113
2.71792	0.00107
2.72277	0.00125
2.72763	0.00131
2.73248	0.00125
2.73733	0.00101
2.74219	0.000357628
2.74704	-0.000178814
2.75189	-0.000715256
2.75675	-0.000953674
2.7616	-0.00107
2.76645	-0.00119
2.77131	-0.00149
2.77616	-0.00185
2.78101	-0.00256
2.78587	-0.00328
2.79072	-0.00411
2.79557	-0.00483
2.80043	-0.00542
2.80528	-0.00578
2.81013	-0.00608
2.81499	-0.0062
2.81984	-0.0062
2.82469	-0.00614
2.82955	-0.0059
2.8344	-0.00572
2.83925	-0.00548
2.84411	-0.00513
2.84896	-0.00453
2.85381	-0.00393
2.85867	-0.00328
2.86352	-0.00268
2.86838	-0.00209
2.87323	-0.00167
2.87808	-0.00149
2.88294	-0.00149
2.88779	-0.00173
2.89264	-0.00203
2.8975	-0.00232
2.90235	-0.00232
2.9072	-0.00221
2.91206	-0.00203
2.91691	-0.00167
2.92176	-0.00131
2.92662	-0.00107
2.93147	-0.000953674
2.93632	-0.000953674
2.94118	-0.000953674
2.94603	-0.00107
2.95088	-0.00125
2.95574	-0.00161
2.96059	-0.00215
2.96544	-0.00286
2.9703	-0.00352
2.97515	-0.00411
2.98	-0.00459
2.98486	-0.00495
2.98971	-0.0053
2.99456	-0.0056
2.99942	-0.00584
3.00427	-0.0062
3.00912	-0.00644
3.01398	-0.0065
3.01883	-0.00668
3.02368	-0.00697
3.02854	-0.00745
3.03339	-0.00834
3.03825	-0.00948
3.0431	-0.01091
3.04795	-0.01252
3.05281	-0.01383
3.05766	-0.0149
3.06251	-0.01544
3.06737	-0.01562
3.07222	-0.01514
3.07707	-0.01431
3.08193	-0.01341
3.08678	-0.0127
3.09163	-0.01222
3.09649	-0.01204
3.10134	-0.01216
3.10619	-0.01252
3.11105	-0.01311
3.1159	-0.01371
3.12075	-0.01425
3.12561	-0.0146
3.13046	-0.01496
3.13531	-0.01514
3.14017	-0.01502
3.14502	-0.01496
3.14987	-0.01508
3.15473	-0.01544
3.15958	-0.01585
3.16443	-0.01639
3.16929	-0.01681
3.17414	-0.01687
3.17899	-0.01651
3.18385	-0.0155
3.1887	-0.01436
3.19355	-0.01281
3.19841	-0.01132
3.20326	-0.00983
3.20811	-0.0087
3.21297	-0.00787
3.21782	-0.00739
3.22268	-0.00757
3.22753	-0.00811
3.23238	-0.00924
3.23724	-0.01049
3.24209	-0.0118
3.24694	-0.01287
3.2518	-0.01353
3.25665	-0.01389
3.2615	-0.01407
3.26636	-0.01425
3.27121	-0.01454
3.27606	-0.0149
3.28092	-0.01526
3.28577	-0.01526
3.29062	-0.01478
3.29548	-0.01383
3.30033	-0.01264
3.30518	-0.01127
3.31004	-0.01019
3.31489	-0.0096
3.31974	-0.00954
3.3246	-0.00989
3.32945	-0.01073
3.3343	-0.01156
3.33916	-0.01258
3.34401	-0.01323
3.34886	-0.01377
3.35372	-0.01395
3.35857	-0.01419
3.36342	-0.01431
3.36828	-0.01454
3.37313	-0.01496
3.37798	-0.01556
3.38284	-0.01621
3.38769	-0.01675
3.39255	-0.01711
3.3974	-0.01729
3.40225	-0.01705
3.40711	-0.01675
3.41196	-0.01615
3.41681	-0.01562
3.42167	-0.01508
3.42652	-0.01478
3.43137	-0.01436
3.43623	-0.01401
3.44108	-0.01371
3.44593	-0.01317
3.45079	-0.01293
3.45564	-0.01252
3.46049	-0.01228
3.46535	-0.01198
3.4702	-0.01186
3.47505	-0.01168
3.47991	-0.0115
3.48476	-0.01103
3.48961	-0.01043
3.49447	-0.00942
3.49932	-0.00834
3.50417	-0.00721
3.50903	-0.00638
3.51388	-0.0059
3.51873	-0.00602
3.52359	-0.00662
3.52844	-0.00727
3.53329	-0.00793
3.53815	-0.00829
3.543	-0.0084
3.54785	-0.00829
3.55271	-0.00805
3.55756	-0.00793
3.56242	-0.00787
3.56727	-0.00805
3.57212	-0.00829
3.57698	-0.00858
3.58183	-0.00888
3.58668	-0.0093
3.59154	-0.00966
3.59639	-0.01007
3.60124	-0.01037
3.6061	-0.01073
3.61095	-0.01091
3.6158	-0.01091
3.62066	-0.01091
3.62551	-0.01091
3.63036	-0.01085
3.63522	-0.01073
3.64007	-0.01049
3.64492	-0.01001
3.64978	-0.0093
3.65463	-0.00858
3.65948	-0.00763
3.66434	-0.00668
3.66919	-0.0059
3.67404	-0.00501
3.6789	-0.0037
3.68375	-0.000834465
3.6886	0.00453
3.69346	0.01228
3.69831	0.01824
3.70316	0.01323
3.70802	-0.01651
3.71287	-0.08506
3.71772	-0.20128
3.72258	-0.36401
3.72743	-0.55778
3.73228	-0.75537
3.73714	-0.9228
3.74199	-1.03009
3.74685	-1.0581
3.7517	-1.00279
3.75655	-0.87506
3.76141	-0.69636
3.76626	-0.49204
3.77111	-0.28419
3.77597	-0.08869
3.78082	0.08506
3.78567	0.23359
3.79053	0.35715
3.79538	0.45848
3.80023	0.54091
3.80509	0.60755
3.80994	0.66119
3.81479	0.70393
3.81965	0.73701
3.8245	0.76175
3.82935	0.77897
3.83421	0.78976
3.83906	0.79525
3.84391	0.79662
3.84877	0.79465
3.85362	0.79042
3.85847	0.78452
3.86333	0.77724
3.86818	0.76908
3.87303	0.75996
3.87789	0.75006
3.88274	0.73946
3.88759	0.72837
3.89245	0.71675
3.8973	0.70477
3.90215	0.69255
3.90701	0.68015
3.91186	0.66775
3.91672	0.65506
3.92157	0.6426
3.92642	0.63008
3.93128	0.61756
3.93613	0.60523
3.94098	0.59313
3.94584	0.58115
3.95069	0.5694
3.95554	0.55784
3.9604	0.54651
3.96525	0.53537
3.9701	0.52422
3.97496	0.5129
3.97981	0.50157
3.98466	0.49019
3.98952	0.47892
3.99437	0.46802
3.99922	0.45758
4.00408	0.44775
4.00893	0.43833
4.01378	0.42903
4.01864	0.41974
4.02349	0.41032
4.02834	0.40084
4.0332	0.39136
4.03805	0.38195
4.0429	0.37277
4.04776	0.36389
4.05261	0.35512
4.05746	0.3466
4.06232	0.33832
4.06717	0.33021
4.07202	0.32228
4.07688	0.31465
4.08173	0.30714
4.08659	0.30005
4.09144	0.29343
4.09629	0.28777
4.10115	0.28318
4.106	0.27966
4.11085	0.27668
4.11571	0.27376
4.12056	0.27025
4.12541	0.26542
4.13027	0.25934
4.13512	0.25195
4.13997	0.2439
4.14483	0.23603
4.14968	0.22876
4.15453	0.22268
4.15939	0.21785
4.16424	0.21404
4.16909	0.21106
4.17395	0.2085
4.1788	0.20605
4.18365	0.20373
4.18851	0.20123
4.19336	0.19866
4.19821	0.19586
4.20307	0.19282
4.20792	0.1893
4.21277	0.18561
4.21763	0.18162
4.22248	0.17762
4.22733	0.17357
4.23219	0.16975
4.23704	0.16606
4.24189	0.16242
4.24675	0.15873
4.2516	0.15503
4.25646	0.15122
4.26131	0.1474
4.26616	0.14335
4.27102	0.13924
4.27587	0.135
4.28072	0.13012
4.28558	0.12493
4.29043	0.11939
4.29528	0.11361
4.30014	0.10771
4.30499	0.10186
4.30984	0.09614
4.3147	0.09054
4.31955	0.08506
4.3244	0.07963
4.32926	0.07427
4.33411	0.06878
4.33896	0.06336
4.34382	0.0577
4.34867	0.05192
4.35352	0.04607
4.35838	0.04011
4.36323	0.03397
4.36808	0.02784
4.37294	0.02158
4.37779	0.01514
4.38264	0.0087
4.3875	0.00232
4.39235	-0.00387
4.3972	-0.00983
4.40206	-0.0155
4.40691	-0.02068
4.41176	-0.02563
4.41662	-0.03022
4.42147	-0.03451
4.42632	-0.03833
4.43118	-0.04184
4.43603	-0.04518
4.44089	-0.04828
4.44574	-0.05138
4.45059	-0.05478
4.45545	-0.05835
4.4603	-0.06241
4.46515	-0.06676
4.47001	-0.07141
4.47486	-0.07612
4.47971	-0.08059
4.48457	-0.08482
4.48942	-0.08863
4.49427	-0.09221
4.49913	-0.09555
4.50398	-0.09888
4.50883	-0.10234
4.51369	-0.10592
4.51854	-0.10961
4.52339	-0.11343
4.52825	-0.11706
4.5331	-0.12094
4.53795	-0.12469
4.54281	-0.12839
4.54766	-0.13214
4.55251	-0.13566
4.55737	-0.139
4.56222	-0.14204
4.56707	-0.1449
4.57193	-0.14788
4.57678	-0.1508
4.58163	-0.15408
4.58649	-0.15754
4.59134	-0.16099
4.59619	-0.16433
4.60105	-0.16755
4.6059	-0.17053
4.61076	-0.17315
4.61561	-0.17571
4.62046	-0.17816
4.62532	-0.18054
4.63017	-0.18287
4.63502	-0.18501
4.63988	-0.1871
4.64473	-0.18913
4.64958	-0.19115
4.65444	-0.19306
4.65929	-0.19509
4.66414	-0.19723
4.669	-0.19962
4.67385	-0.20224
4.6787	-0.20528
4.68356	-0.20874
4.68841	-0.21243
4.69326	-0.21631
4.69812	-0.22006
4.70297	-0.22346
4.70782	-0.22626
4.71268	-0.22835
4.71753	-0.2296
4.72238	-0.23037
4.72724	-0.23103
4.73209	-0.23258
4.73694	-0.23806
4.7418	-0.25249
4.74665	-0.283
4.7515	-0.33826
4.75636	-0.42474
4.76121	-0.54419
4.76606	-0.69082
4.77092	-0.85002
4.77577	-1.00178
4.78063	-1.12408
4.78548	-1.19907
4.79033	-1.21677
4.79519	-1.17803
4.80004	-1.09279
4.80489	-0.97626
4.80975	-0.84519
4.8146	-0.71377
4.81945	-0.59205
4.82431	-0.48524
4.82916	-0.39464
4.83401	-0.31936
4.83887	-0.25761
4.84372	-0.20695
4.84857	-0.16558
4.85343	-0.13149
4.85828	-0.10335
4.86313	-0.08017
4.86799	-0.06086
4.87284	-0.0447
4.87769	-0.03105
4.88255	-0.01985
4.8874	-0.01061
4.89225	-0.00316
4.89711	0.00262
4.90196	0.00691
4.90681	0.01001
4.91167	0.01198
4.91652	0.01311
4.92137	0.01353
4.92623	0.01347
4.93108	0.01335
4.93593	0.01317
4.94079	0.01311
4.94564	0.01317
4.9505	0.01311
4.95535	0.01287
4.9602	0.01222
4.96506	0.01121
4.96991	0.00972
4.97476	0.00781
4.97962	0.00554
4.98447	0.00298
4.98932	0.000357628
4.99418	-0.00226
4.99903	-0.00495
5.00388	-0.00775
5.00874	-0.01061
5.01359	-0.01359
5.01844	-0.01681
5.0233	-0.02027
5.02815	-0.02378
5.033	-0.02688
5.03786	-0.02933
5.04271	-0.03064
5.04756	-0.03052
5.05242	-0.02867
5.05727	-0.02497
5.06212	-0.01973
5.06698	-0.01323
5.07183	-0.00566
5.07668	0.00256
5.08154	0.01138
5.08639	0.0205
5.09124	0.02998
5.0961	0.03976
5.10095	0.04971
5.1058	0.05972
5.11066	0.06968
5.11551	0.07951
5.12036	0.08923
5.12522	0.09876
5.13007	0.10836
5.13493	0.11766
5.13978	0.12672
5.14463	0.13554
5.14949	0.144
5.15434	0.15223
5.15919	0.15986
5.16405	0.16743
5.1689	0.17482
5.17375	0.18197
5.17861	0.18895
5.18346	0.19562
5.18831	0.202
5.19317	0.20772
5.19802	0.21273
5.20287	0.2169
5.20773	0.22006
5.21258	0.22191
5.21743	0.22238
5.22229	0.22095
5.22714	0.21744
5.23199	0.21148
5.23685	0.20301
5.2417	0.19193
5.24655	0.17822
5.25141	0.16242
5.25626	0.14478
5.26111	0.12589
5.26597	0.10651
5.27082	0.0872
5.27567	0.06872
5.28053	0.0518
5.28538	0.03701
5.29023	0.0248
5.29509	0.01526
5.29994	0.0084
5.3048	0.00393
5.30965	0.00155
5.3145	0.000596046
5.31936	0.000834465
5.32421	0.00173
5.32906	0.00286
5.33392	0.00393
5.33877	0.00489
5.34362	0.00548
5.34848	0.00584
5.35333	0.00602
5.35818	0.00608
5.36304	0.00608
5.36789	0.00596
5.37274	0.00596
5.3776	0.00572
5.38245	0.00554
5.3873	0.00542
5.39216	0.00548
5.39701	0.00566
5.40186	0.00614
5.40672	0.00674
5.41157	0.00727
5.41642	0.00763
5.42128	0.00787
5.42613	0.00793
5.43098	0.00781
5.43584	0.00775
5.44069	0.00781
5.44554	0.00787
5.4504	0.00799
5.45525	0.00829
5.4601	0.0084
5.46496	0.0084
5.46981	0.0084
5.47467	0.00817
5.47952	0.00763
5.48437	0.00697
5.48923	0.00608
5.49408	0.00507
5.49893	0.00429
5.50379	0.00387
5.50864	0.00399
5.51349	0.00459
5.51835	0.00542
5.5232	0.00632
5.52805	0.00703
5.53291	0.00721
5.53776	0.00679
5.54261	0.00584
5.54747	0.00447
5.55232	0.00316
5.55717	0.00191
5.56203	0.000953674
5.56688	0.000298023
5.57173	5.96046e-05
5.57659	-5.96046e-05
5.58144	5.96046e-05
5.58629	0.000417233
5.59115	0.000834465
5.596	0.00119
5.60085	0.00137
5.60571	0.00149
5.61056	0.00131
5.61541	0.00125
5.62027	0.000953674
5.62512	0.000834465
5.62997	0.00077486
5.63483	0.00089407
5.63968	0.000834465
5.64454	0.000655651
5.64939	0.000178814
5.65424	-0.000417233
5.6591	-0.00107
5.66395	-0.00161
5.6688	-0.00203
5.67366	-0.00226
5.67851	-0.00238
5.68336	-0.00244
5.68822	-0.0025
5.69307	-0.00268
5.69792	-0.00274
5.70278	-0.00304
5.70763	-0.00322
5.71248	-0.00358
5.71734	-0.00393
5.72219	-0.00441
5.72704	-0.00489
5.7319	-0.0053
5.73675	-0.00572
5.7416	-0.00602
5.74646	-0.00656
5.75131	-0.00697
5.75616	-0.00769
5.76102	-0.00858
5.76587	-0.00942
5.77072	-0.01025
5.77558	-0.01103
5.78043	-0.01168
5.78528	-0.0121
5.79014	-0.01234
5.79499	-0.01228
5.79984	-0.01204
5.8047	-0.01162
5.80955	-0.01121
5.8144	-0.01067
5.81926	-0.01031
5.82411	-0.01031
5.82897	-0.01049
5.83382	-0.01091
5.83867	-0.01144
5.84353	-0.0121
5.84838	-0.01276
5.85323	-0.01341
5.85809	-0.01389
5.86294	-0.01419
5.86779	-0.01442
5.87265	-0.01448
5.8775	-0.01448
5.88235	-0.01442
5.88721	-0.01436
5.89206	-0.01425
5.89691	-0.01425
5.90177	-0.01407
5.90662	-0.01389
5.91147	-0.01347
5.91633	-0.01287
5.92118	-0.01222
5.92603	-0.0118
5.93089	-0.01156
5.93574	-0.01168
5.94059	-0.01216
5.94545	-0.01287
5.9503	-0.01371
5.95515	-0.01466
5.96001	-0.01538
5.96486	-0.01591
5.96971	-0.01627
5.97457	-0.01651
5.97942	-0.01651
5.98427	-0.01645
5.98913	-0.01633
5.99398	-0.01609
5.99884	-0.01585
6.00369	-0.01556
6.00854	-0.01514
6.0134	-0.01454
6.01825	-0.01395
6.0231	-0.01317
6.02796	-0.0124
6.03281	-0.01168
6.03766	-0.01091
6.04252	-0.01025
6.04737	-0.00978
6.05222	-0.00936
6.05708	-0.00888
6.06193	-0.00846
6.06678	-0.00805
6.07164	-0.00751
6.07649	-0.00703
6.08134	-0.00662
6.0862	-0.00638
6.09105	-0.00638
6.0959	-0.00644
6.10076	-0.00662
6.10561	-0.00662
6.11046	-0.00644
6.11532	-0.0062
6.12017	-0.0059
6.12502	-0.0056
6.12988	-0.00542
6.13473	-0.00554
6.13958	-0.00584
6.14444	-0.00626
6.14929	-0.0065
6.15414	-0.00679
6.159	-0.00674
6.16385	-0.0065
6.16871	-0.00602
6.17356	-0.00513
6.17841	-0.00381
6.18327	-0.00221
6.18812	-0.000298023
6.19297	0.00149
6.19783	0.00298
6.20268	0.00387
6.20753	0.00393
6.21239	0.00328
6.21724	0.00209
6.22209	0.000476837
6.22695	-0.00113
6.2318	-0.00244
6.23665	-0.00364
6.24151	-0.00441
6.24636	-0.00489
6.25121	-0.00525
6.25607	-0.00542
6.26092	-0.00554
6.26577	-0.00554
6.27063	-0.00554
6.27548	-0.0056
6.28033	-0.00566
6.28519	-0.0059
6.29004	-0.0062
6.29489	-0.00656
6.29975	-0.00691
6.3046	-0.00739
6.30945	-0.00781
6.31431	-0.00829
6.31916	-0.00864
6.32401	-0.0087
6.32887	-0.0087
6.33372	-0.00864
6.33858	-0.00829
6.34343	-0.00823
6.34828	-0.00817
6.35314	-0.0084
6.35799	-0.009
6.36284	-0.0096
6.3677	-0.01037
6.37255	-0.01109
6.3774	-0.0115
6.38226	-0.01174
6.38711	-0.0121
6.39196	-0.01258
6.39682	-0.01311
6.40167	-0.01377
6.40652	-0.01454
6.41138	-0.01508
6.41623	-0.01526
6.42108	-0.01514
6.42594	-0.01472
6.43079	-0.01431
6.43564	-0.01377
6.4405	-0.01335
6.44535	-0.01311
6.4502	-0.01299
6.45506	-0.01276
6.45991	-0.01258
6.46476	-0.01234
6.46962	-0.01234
6.47447	-0.01258
6.47932	-0.01287
6.48418	-0.01317
6.48903	-0.01347
6.49388	-0.01371
6.49874	-0.01365
6.50359	-0.01341
6.50844	-0.01305
6.5133	-0.01276
6.51815	-0.01264
6.52301	-0.0127
6.52786	-0.01299
6.53271	-0.01335
6.53757	-0.01377
6.54242	-0.01395
6.54727	-0.01401
6.55213	-0.01383
6.55698	-0.01353
6.56183	-0.01305
6.56669	-0.0124
6.57154	-0.01168
6.57639	-0.01085
6.58125	-0.00989
6.5861	-0.009
6.59095	-0.00834
6.59581	-0.00781
6.60066	-0.00739
6.60551	-0.00703
6.61037	-0.00668
6.61522	-0.00596
6.62007	-0.00501
6.62493	-0.00364
6.62978	-0.00215
6.63463	-0.000596046
6.63949	0.00089407
6.64434	0.00221
6.64919	0.0031
6.65405	0.0037
6.6589	0.00405
6.66375	0.00429
6.66861	0.00465
6.67346	0.00525
6.67831	0.00584
6.68317	0.00668
6.68802	0.00775
6.69288	0.0087
6.69773	0.00972
6.70258	0.01073
6.70744	0.01174
6.71229	0.01276
6.71714	0.01371
6.722	0.01478
6.72685	0.01585
6.7317	0.01687
6.73656	0.01758
6.74141	0.018
6.74626	0.01806
6.75112	0.018
6.75597	0.01758
6.76082	0.01711
6.76568	0.01681
6.77053	0.01651
6.77538	0.01621
6.78024	0.01597
6.78509	0.01568
6.78994	0.01544
6.7948	0.01508
6.79965	0.01484
6.8045	0.01472
6.80936	0.01478
6.81421	0.0149
6.81906	0.01514
6.82392	0.01544
6.82877	0.01568
6.83362	0.01562
6.83848	0.01532
6.84333	0.01496
6.84818	0.01442
6.85304	0.01389
6.85789	0.01335
6.86275	0.01276
6.8676	0.01228
6.87245	0.01192
6.87731	0.0115
6.88216	0.01121
6.88701	0.01085
6.89187	0.01061
6.89672	0.01025
6.90157	0.01019
6.90643	0.01025
6.91128	0.01055
6.91613	0.01121
6.92099	0.01198
6.92584	0.01264
6.93069	0.01299
6.93555	0.01281
6.9404	0.01192
6.94525	0.01073
6.95011	0.00936
6.95496	0.00811
6.95981	0.00721
6.96467	0.00674
6.96952	0.00662
6.97437	0.00644
6.97923	0.00614
6.98408	0.00566
6.98893	0.00477
6.99379	0.00376
6.99864	0.00268
7.00349	0.00167
7.00835	0.00125
7.0132	0.00107
7.01805	0.00107
7.02291	0.00125
7.02776	0.00149
7.03262	0.00173
7.03747	0.00197
7.04232	0.00226
7.04718	0.00286
7.05203	0.0037
7.05688	0.00465
7.06174	0.00572
7.06659	0.00685
7.07144	0.00763
7.0763	0.00834
7.08115	0.00864
7.086	0.00864
7.09086	0.00823
7.09571	0.00763
7.10056	0.00697
7.10542	0.00632
7.11027	0.00596
7.11512	0.00578
7.11998	0.00578
7.12483	0.00596
7.12968	0.00608
7.13454	0.00614
7.13939	0.00608
7.14424	0.00572
7.1491	0.00525
7.15395	0.00459
7.1588	0.00393
7.16366	0.00334
7.16851	0.00274
7.17336	0.00244
7.17822	0.00209
7.18307	0.00197
7.18792	0.00191
7.19278	0.00185
7.19763	0.00185
7.20248	0.00167
7.20734	0.00137
7.21219	0.00077486
7.21705	-0.000178814
7.2219	-0.00131
7.22675	-0.0025
7.23161	-0.00346
7.23646	-0.00423
7.24131	-0.00459
7.24617	-0.00471
7.25102	-0.00477
7.25587	-0.00477
7.26073	-0.00483
7.26558	-0.00495
7.27043	-0.00483
7.27529	-0.00453
7.28014	-0.00405
7.28499	-0.00346
7.28985	-0.0028
7.2947	-0.00244
7.29955	-0.00226
7.30441	-0.00238
7.30926	-0.00274
7.31411	-0.00322
7.31897	-0.00364
7.32382	-0.00399
7.32867	-0.00441
7.33353	-0.00471
7.33838	-0.00501
7.34323	-0.00548
7.34809	-0.00614
7.35294	-0.00679
7.35779	-0.00727
7.36265	-0.00757
7.3675	-0.00763
7.37235	-0.00733
7.37721	-0.00691
7.38206	-0.00638
7.38692	-0.00596
7.39177	-0.00584
7.39662	-0.00596
7.40148	-0.00632
7.40633	-0.00674
7.41118	-0.00721
7.41604	-0.00769
7.42089	-0.00787
7.42574	-0.00805
7.4306	-0.00817
7.43545	-0.00834
7.4403	-0.00858
7.44516	-0.00906
7.45001	-0.00978
7.45486	-0.01085
7.45972	-0.0121
7.46457	-0.01341
7.46942	-0.01448
7.47428	-0.01544
7.47913	-0.01591
7.48398	-0.01609
7.48884	-0.01603
7.49369	-0.0158
7.49854	-0.01544
7.5034	-0.01532
7.50825	-0.01526
7.5131	-0.01526
7.51796	-0.01538
7.52281	-0.01538
7.52766	-0.01526
7.53252	-0.0149
7.53737	-0.01436
7.54222	-0.01383
7.54708	-0.01329
7.55193	-0.01276
7.55679	-0.01252
7.56164	-0.01228
7.56649	-0.0124
7.57135	-0.01234
7.5762	-0.01246
7.58105	-0.01258
7.58591	-0.01281
7.59076	-0.01317
7.59561	-0.01365
7.60047	-0.01431
7.60532	-0.0149
7.61017	-0.01532
7.61503	-0.01568
7.61988	-0.0155
7.62473	-0.01514
7.62959	-0.01448
7.63444	-0.01353
7.63929	-0.0127
7.64415	-0.0121
7.649	-0.0121
7.65385	-0.01222
7.65871	-0.0127
7.66356	-0.01287
7.66841	-0.0127
7.67327	-0.01192
7.67812	-0.01073
7.68297	-0.00924
7.68783	-0.00781
7.69268	-0.00691
7.69753	-0.0065
7.70239	-0.00656
7.70724	-0.00691
7.71209	-0.00745
7.71695	-0.00775
7.7218	-0.00775
7.72666	-0.00757
7.73151	-0.00739
7.73636	-0.00727
7.74122	-0.00739
7.74607	-0.00763
7.75092	-0.00799
7.75578	-0.00811
7.76063	-0.00805
7.76548	-0.00763
7.77034	-0.00703
7.77519	-0.00656
7.78004	-0.0062
7.7849	-0.0062
7.78975	-0.00638
7.7946	-0.00674
7.79946	-0.00709
7.80431	-0.00727
7.80916	-0.00721
7.81402	-0.00691
7.81887	-0.00662
7.82372	-0.0062
7.82858	-0.00602
7.83343	-0.00602
7.83828	-0.00632
7.84314	-0.00668
7.84799	-0.00727
7.85284	-0.00775
7.8577	-0.00799
7.86255	-0.00811
7.8674	-0.00811
7.87226	-0.00787
7.87711	-0.00763
7.88196	-0.00733
7.88682	-0.00691
7.89167	-0.00626
7.89652	-0.00566
7.90138	-0.00495
7.90623	-0.00435
7.91109	-0.00399
7.91594	-0.00387
7.92079	-0.00405
7.92565	-0.00435
7.9305	-0.00483
7.93535	-0.00519
7.94021	-0.0053
7.94506	-0.00542
7.94991	-0.00542
7.95477	-0.00542
7.95962	-0.00572
7.96447	-0.0062
7.96933	-0.00674
7.97418	-0.00697
7.97903	-0.00703
7.98389	-0.00674
7.98874	-0.00608
7.99359	-0.0053
7.99845	-0.00459
8.0033	-0.00417
8.00815	-0.00405
8.01301	-0.00423
8.01786	-0.00447
8.02271	-0.00471
8.02757	-0.00495
8.03242	-0.00507
8.03727	-0.00525
8.04213	-0.00542
8.04698	-0.00578
8.05183	-0.00626
8.05669	-0.00691
8.06154	-0.00739
8.06639	-0.00769
8.07125	-0.00769
8.0761	-0.00751
8.08096	-0.00691
8.08581	-0.0062
8.09066	-0.0056
8.09552	-0.00507
8.10037	-0.00471
8.10522	-0.00429
8.11008	-0.00399
8.11493	-0.0037
8.11978	-0.0034
8.12464	-0.00328
8.12949	-0.00316
8.13434	-0.00334
8.1392	-0.00346
8.14405	-0.0037
8.1489	-0.00376
8.15376	-0.00381
8.15861	-0.0037
8.16346	-0.0034
8.16832	-0.00316
8.17317	-0.00298
8.17802	-0.00304
8.18288	-0.0034
8.18773	-0.00376
8.19258	-0.00435
8.19744	-0.00489
8.20229	-0.00525
8.20714	-0.00548
8.212	-0.00548
8.21685	-0.0053
8.2217	-0.00483
8.22656	-0.00429
8.23141	-0.00376
8.23626	-0.00328
8.24112	-0.00274
8.24597	-0.00268
8.25083	-0.00268
8.25568	-0.00298
8.26053	-0.00334
8.26539	-0.00376
8.27024	-0.00423
8.27509	-0.00465
8.27995	-0.00501
8.2848	-0.00519
8.28965	-0.00519
8.29451	-0.00507
8.29936	-0.00489
8.30421	-0.00471
8.30907	-0.00477
8.31392	-0.00501
8.31877	-0.00548
8.32363	-0.00596
8.32848	-0.00602
8.33333	-0.00572
8.33819	-0.00495
8.34304	-0.0037
8.34789	-0.0025
8.35275	-0.00149
8.3576	-0.000953674
8.36245	-0.000834465
8.36731	-0.00125
8.37216	-0.00191
8.37701	-0.00274
8.38187	-0.00358
8.38672	-0.00411
8.39157	-0.00465
8.39643	-0.00495
8.40128	-0.00507
8.40613	-0.00513
8.41099	-0.00513
8.41584	-0.00519
8.4207	-0.00548
8.42555	-0.00596
8.4304	-0.00662
8.43526	-0.00751
8.44011	-0.00846
8.44496	-0.0093
8.44982	-0.00995
8.45467	-0.01037
8.45952	-0.01049
8.46438	-0.01043
8.46923	-0.01037
8.47408	-0.01025
8.47894	-0.01013
8.48379	-0.01007
8.48864	-0.01013
8.4935	-0.01025
8.49835	-0.01043
8.5032	-0.01049
8.50806	-0.01055
8.51291	-0.01043
8.51776	-0.01031
8.52262	-0.01025
8.52747	-0.01025
8.53232	-0.01025
8.53718	-0.01037
8.54203	-0.01061
8.54688	-0.01067
8.55174	-0.01061
8.55659	-0.01037
8.56144	-0.01007
8.5663	-0.00978
8.57115	-0.00942
8.576	-0.00918
8.58086	-0.00894
8.58571	-0.00882
8.59056	-0.0087
8.59542	-0.00864
8.60027	-0.00858
8.60513	-0.0087
8.60998	-0.009
8.61483	-0.00942
8.61969	-0.00978
8.62454	-0.01001
8.62939	-0.01007
8.63425	-0.01001
8.6391	-0.00983
8.64395	-0.00966
8.64881	-0.00966
8.65366	-0.0096
8.65851	-0.00948
8.66337	-0.00936
8.66822	-0.00906
8.67307	-0.0087
8.67793	-0.00846
8.68278	-0.00834
8.68763	-0.00846
8.69249	-0.00876
8.69734	-0.009
8.70219	-0.00906
8.70705	-0.00894
8.7119	-0.00858
8.71675	-0.00823
8.72161	-0.00793
8.72646	-0.00781
8.73131	-0.00799
8.73617	-0.00829
8.74102	-0.00829
8.74587	-0.00823
8.75073	-0.00787
8.75558	-0.00715
8.76043	-0.00644
8.76529	-0.00572
8.77014	-0.00519
8.775	-0.00489
8.77985	-0.00471
8.7847	-0.00471
8.78956	-0.00471
8.79441	-0.00477
8.79926	-0.00495
8.80412	-0.00489
8.80897	-0.00477
8.81382	-0.00447
8.81868	-0.00411
8.82353	-0.00387
8.82838	-0.00381
8.83324	-0.00393
8.83809	-0.00429
8.84294	-0.00465
8.8478	-0.00513
8.85265	-0.0056
8.8575	-0.00602
8.86236	-0.00626
8.86721	-0.00638
8.87206	-0.00656
8.87692	-0.00644
8.88177	-0.00638
8.88662	-0.0062
8.89148	-0.00602
8.89633	-0.00578
8.90118	-0.00548
8.90604	-0.00519
8.91089	-0.00477
8.91574	-0.00423
8.9206	-0.00381
8.92545	-0.00352
8.9303	-0.00346
8.93516	-0.0034
8.94001	-0.0034
8.94487	-0.00316
8.94972	-0.00274
8.95457	-0.00209
8.95943	-0.00137
8.96428	-0.000655651
8.96913	5.96046e-05
8.97399	0.000715256
8.97884	0.00131
8.98369	0.00197
8.98855	0.00262
8.9934	0.00316
8.99825	0.00364
9.00311	0.00376
9.00796	0.00358
9.01281	0.00328
9.01767	0.00298
9.02252	0.00274
9.02737	0.00256
9.03223	0.0025
9.03708	0.00244
9.04193	0.00238
9.04679	0.00226
9.05164	0.00209
9.05649	0.00179
9.06135	0.00155
9.0662	0.00143
9.07105	0.00137
9.07591	0.00155
9.08076	0.00191
9.08561	0.00215
9.09047	0.00238
9.09532	0.00262
9.10017	0.00262
9.10503	0.00256
9.10988	0.0025
9.11474	0.0025
9.11959	0.0025
9.12444	0.00262
9.1293	0.00268
9.13415	0.00268
9.139	0.00268
9.14386	0.00256
9.14871	0.00232
9.15356	0.00197
9.15842	0.00161
9.16327	0.00131
9.16812	0.00107
9.17298	0.00119
9.17783	0.00161
9.18268	0.00215
9.18754	0.00256
9.19239	0.00268
9.19724	0.00238
9.2021	0.00173
9.20695	0.00101
9.2118	0.000298023
9.21666	-0.000238419
9.22151	-0.000417233
9.22636	-0.000357628
9.23122	-0.000238419
9.23607	0
9.24092	-5.96046e-05
9.24578	0
9.25063	0
9.25548	5.96046e-05
9.26034	0.000178814
9.26519	0.000298023
9.27004	0.000238419
9.2749	0
9.27975	-0.000417233
9.2846	-0.00089407
9.28946	-0.00149
9.29431	-0.00203
9.29917	-0.00238
9.30402	-0.00268
9.30887	-0.00298
9.31373	-0.0031
9.31858	-0.00316
9.32343	-0.00304
9.32829	-0.00286
9.33314	-0.0028
9.33799	-0.0028
9.34285	-0.00304
9.3477	-0.0034
9.35255	-0.00376
9.35741	-0.00393
9.36226	-0.00376
9.36711	-0.00352
9.37197	-0.00292
9.37682	-0.00232
9.38167	-0.00167
9.38653	-0.00101
9.39138	-0.000357628
9.39623	0
9.40109	0.000119209
9.40594	-0.000178814
9.41079	-0.00077486
9.41565	-0.00173
9.4205	-0.00274
9.42535	-0.00346
9.43021	-0.00399
9.43506	-0.00411
9.43991	-0.0037
9.44477	-0.00334
9.44962	-0.00304
9.45447	-0.00304
9.45933	-0.00346
9.46418	-0.00435
9.46904	-0.00542
9.47389	-0.00632
9.47874	-0.00679
9.4836	-0.00685
9.48845	-0.0065
9.4933	-0.00602
9.49816	-0.00554
9.50301	-0.00536
9.50786	-0.0056
9.51272	-0.0059
9.51757	-0.00608
9.52242	-0.00584
9.52728	-0.00501
9.53213	-0.00381
9.53698	-0.00226
9.54184	-0.00077486
9.54669	0.000476837
9.55154	0.00107
9.5564	0.00137
9.56125	0.00119
9.5661	0.00077486
9.57096	0.000178814
9.57581	-0.000536442
9.58066	-0.00131
9.58552	-0.00209
9.59037	-0.0025
9.59522	-0.0028
9.60008	-0.00268
9.60493	-0.00215
9.60978	-0.00125
9.61464	-0.000119209
9.61949	0.000834465
9.62434	0.00161
9.6292	0.00191
9.63405	0.00161
9.63891	0.00077486
9.64376	-0.000417233
9.64861	-0.00185
9.65347	-0.0031
9.65832	-0.00405
9.66317	-0.00477
9.66803	-0.00483
9.67288	-0.00465
9.67773	-0.00399
9.68259	-0.00358
9.68744	-0.0031
9.69229	-0.00286
9.69715	-0.00298
[truncated: 14,464 more rows]

## Sheet: Table 1
Table 1. The content (μg/g) of phenolic acids in raw and processed cereals determined by HPLC.
Brown rice
	p-hydroxybenzoic acid		chlorogenic acid		vanillic acid		trans-caffeic acid		syringic acid		trans-p-coumaric acid		cis-p-coumaric acid		trans-ferulic acid		trans-sinapic acid		cis-ferulic acid		cis-sinapic acid		Total phenolic acids（μg/g）
	Free	bound	Free	bound	Free	bound	Free	bound	Free	bound	Free	bound	Free	bound	Free	bound	Free	bound	Free	bound	Free	bound	Free	bound
Raw	1.1192	2.9229	0.4779	7.1806	1.215	1.8069	0.2855	0.8742	0.3844	4.0185	1.2392	57.0067	—	5.1891	3.0569	265.849	—	6.2134	0.3798	45.2832	—	—	8.1579	396.344
	1.0503	2.8165	0.4923	6.3751	1.1552	1.8656	0.1842	0.6558	0.1699	4.3927	1.1847	51.7577	—	5.8659	2.8717	251.961	—	4.6976	0.4468	54.7667	—	—	7.5551	385.155
	1.0848	2.8697	0.4851	6.7779	1.1851	1.8363	0.2348	0.765	0.2772	4.2056	1.212	54.3822	—	5.5275	2.9643	258.905	—	5.4555	0.4133	50.025	—	—	7.8565	390.75
IECT	0.6156	5.0463	0.1482	9.622	0.6553	2.8428	0.2533	2.4488	0.4991	4.215	0.8079	51.9437	0.1164	5.1036	1.4523	261.069	0.1992	16.8753	0.2203	51.2775	—	5.1056	4.9676	415.549
	0.7325	5.1599	0.0968	9.6361	0.7362	2.9343	0.1635	2.3878	0.494	3.769	0.8101	56.1216	0.1458	3.5309	1.4101	273.272	0.1903	17.5948	0.3398	37.617	—	4.3068	5.1191	416.33
	0.674	5.1031	0.1225	9.6291	0.6958	2.8886	0.2084	2.4183	0.4966	3.992	0.809	54.0327	0.1311	4.3173	1.4312	267.17	0.1948	17.2351	0.28	44.4473	—	4.7062	5.0434	415.94
Wheat
Raw	39.8428	5.6723	1.8979	5.3926	2.228	3.2859	2.022	29.7552	0.6008	1.7059	0.5889	31.075	—	7.1735	2.2749	378.805	—	7.6333	0.2689	67.9236	0.6276	1.8975	50.3518	540.319
	39.0197	3.6442	0.2265	7.4106	2.6155	4.2247	2.3773	29.5039	0.638	1.9782	0.6018	37.8366	—	7.1902	2.2201	400.686	—	6.8777	0.3126	68.2877	0.6404	1.6537	48.6519	569.294
	39.4313	4.6583	1.0622	6.4016	2.4218	3.7553	2.1997	29.6296	0.6194	1.8421	0.5954	34.4558	—	7.1819	2.2475	389.745	—	7.2555	0.2908	68.1057	0.634	1.7756	49.5019	554.807
IECT	16.9648	12.5104	—	8.0805	2.4385	4.3416	2.0954	22.7623	1.2799	3.3475	0.8253	34.468	—	4.1256	3.3874	446.102	0.5903	13.9949	0.3427	55.6491	0.8643	2.7769	28.7886	608.159
	14.3981	6.6665	—	10.0256	2.2172	4.1003	1.9824	24.418	1.1627	3.8353	0.7468	29.1159	—	6.4082	2.9934	416.489	0.3417	13.1366	0.4156	81.0904	0.7586	3.5509	25.0165	598.837
	15.6815	9.5885	—	9.0531	2.3279	4.221	2.0389	23.5902	1.2213	3.5914	0.7861	31.792	—	5.2669	3.1904	431.295	0.466	13.5658	0.3792	68.3698	0.8115	3.1639	26.9026	603.498
Oat
Raw	1.24	3.3136	3.892	15.4946	2.4983	4.7688	3.7948	11.0398	2.0433	4.3646	0.4917	14.9451	—	4.0488	2.4312	157.689	1.3822	6.0895	0.4635	30.5731	0.4608	—	18.6978	252.327
	1.1659	2.287	3.5155	15.7953	2.4495	4.7583	3.6482	12.7175	2.0241	4.2053	0.4908	18.5749	—	2.9485	2.3356	166.882	1.3127	4.478	0.4647	24.4922	0.5207	—	17.9277	257.139
	1.203	2.8003	3.7038	15.645	2.4739	4.7636	3.7215	11.8787	2.0337	4.285	0.4913	16.76	—	3.4987	2.3834	162.286	1.3475	5.2838	0.4641	27.5327	0.4908	—	18.3128	254.733
IECT	1.5454	6.8134	2.159	17.4584	2.7066	7.7154	2.8117	20.3308	2.7113	8.1398	0.3642	13.0298	—	3.7215	2.1002	222.863	1.6663	22.9721	0.4351	45.5301	0.4389	4.3767	16.9387	372.951
	1.8637	6.8794	1.866	17.3474	2.8926	8.3352	3.1002	23.1321	2.498	8.4453	0.4743	17.4496	—	2.9868	2.3334	238.76	1.7099	21.233	0.4954	38.3289	0.6415	3.7383	17.875	386.636
	1.7046	6.8464	2.0125	17.4029	2.7996	8.0253	2.956	21.7315	2.6047	8.2926	0.4193	15.2397	—	3.3542	2.2168	230.812	1.6881	22.1026	0.4653	41.9295	0.5402	4.0575	17.4069	379.794

## Sheet: Table 2
Table 2. The content of bioaccessible phenolics and antioxidant compounds of raw and processed cereals.
Brown rice
	ABTS+ scavenging rate/%	Trolox equivalent (μg/mL)	DW/g	μg Trolox/g DW
Raw	21.7467	83.9881	8.601	1220.62
	22.6151	87.0896	8.975	1212.95
	25.4431	97.1896	9.004	1349.26
IECT	17.8139	69.9426	9.213	948.966
	21.102	81.6856	9.711	1051.46
	19.5141	76.0145	9.725	977.05
Wheat
	ABTS+ scavenging rate/%	Trolox equivalent (μg/mL)	DW/g	μg Trolox/g DW
Raw	58.6132	215.654	8.765	615.101
	67.7546	248.302	8.762	708.463
	57.4316	211.434	9.055	583.75
IECT	61.5124	226.008	8.468	667.243
	53.7873	198.419	8.47	585.652
	54.3061	200.272	8.827	567.213
Oat
	ABTS+ scavenging rate/%	Trolox equivalent (μg/mL)	DW/g	μg Trolox/g DW
Raw	57.6706	212.288	8.76	605.845
	73.4686	268.709	8.758	767.039
	68.2566	250.095	9.328	670.28
IECT	58.4396	215.034	9.325	576.499
	62.6806	230.181	9.14	629.598
	67.6732	248.011	9.223	672.263
Brown rice
	Abs	mg FAE/mL	DW/g	μg FAE/g DW
Raw	0.077	0.0353	8.601	512.854
	0.089	0.0413	8.975	575.661
	0.078	0.0359	9.004	498.468
IECT	0.065	0.0294	9.213	367.39
	0.071	0.0322	9.711	401.852
	0.058	0.026	9.725	324.375
Wheat
	Abs	mg FAE/mL	DW/g	μg FAE/g DW
Raw	0.206	0.0992	8.765	282.807
	0.217	0.1045	8.762	298.248
	0.258	0.1251	9.055	345.425
IECT	0.172	0.0824	8.468	243.36
	0.192	0.0922	8.47	272.124
	0.206	0.099	8.827	280.249
Oat
	Abs	mg FAE/mL	DW/g	μg FAE/g DW
Raw	0.298	0.1446	8.76	412.617
	0.346	0.1684	8.758	480.853
	0.335	0.163	9.328	436.842
IECT	0.215	0.1036	9.325	277.902
	0.22	0.106	9.14	290.085
	0.267	0.1293	9.223	350.609

## Sheet: Table 3
Table 3. The content (μg/g) of phenolic acids in dialysate samples of raw and processed cereals determined by HPLC.
Brown rice	p-hydroxybenzoic acid	chlorogenic acid	vanillic acid	trans-caffeic acid	syringic acid	trans-p-coumaric acid	cis-p-coumaric acid	trans-ferulic acid	cis-ferulic acid	Total phenolic acids（μg/g）
Raw	0.2264	—	0.2909	0.0634	0.1105	0.2267	0.0719	0.4273	0.1843	1.538
	0.2053	—	0.2836	0.0823	0.1185	0.2313	0.0789	0.4016	0.1763	1.4955
	0.2159	—	0.2873	0.0729	0.1145	0.229	0.0754	0.4145	0.1803	1.5168
IECT	0.177	0.0377	0.1865	0.0601	0.1108	0.209	0.0686	0.3627	0.1466	1.2612
	0.1904	0.0417	0.1986	0.0667	0.1148	0.2109	0.0694	0.3702	0.1609	1.3152
	0.1837	0.0397	0.1926	0.0634	0.1128	0.21	0.069	0.3665	0.1538	1.2882
Wheat
Raw	2.3593	—	0.2978	0.2452	0.1517	0.1287	—	0.2554	0.1037	3.6887
	2.3077	—	0.2694	0.1237	0.1958	0.1128	—	0.1843	0.1429	3.4938
	2.3335	—	0.2836	0.1845	0.1738	0.1208	—	0.2199	0.1233	3.5913
IECT	1.0209	—	0.2531	0.1402	0.2158	0.124	—	0.3759	0.1088	2.2387
	0.8533	—	0.2559	0.1378	0.1976	0.1084	—	0.2777	0.1583	1.989
	0.9371	—	0.2545	0.139	0.2067	0.1162	—	0.3268	0.1336	2.1139
Oat
Raw	0.2744	—	0.2993	0.0966	0.351	0.1029	—	0.2057	0.1408	1.3741
	0.2528	—	0.3677	0.0051	0.3352	0.0887	—	0.1433	0.1662	1.3539
	0.2636	—	0.3335	0.0509	0.3431	0.0958	—	0.1745	0.1535	1.364
IECT	0.2684	—	0.191	—	0.0868	0.0532	—	—	—	0.5462
	0.2573	—	0.1316	—	0.1021	0.05	—	—	—	0.491
	0.2629	—	0.1613	—	0.0945	0.0516	—	—	—	0.5186
